# Supplementary material for: Oral Valganciclovir as a Preemptive Treatment for Cytomegalovirus (CMV) Infection in CMV-Seropositive Liver Transplant Recipients
Source: PLoS One. 2015 May 5;10(5):e0123554. doi: 10.1371/journal.pone.0123554 (PMC4420490; doi:10.1371/journal.pone.0123554)
Supplement: S1 File — An Excel sheet containing information about the data used in this study. (XLSX) [file pone.0123554.s001.xlsx]

## Sheet: Sheet1
번호	CMVinf_free_days	Initial CMV antigenemia	WBC	Hb	Plt	Lymphocyte_%	Atypical_lymphocyte_%	INR	Protein	Albumin	Tbil	AST	ALT	ALP	Creatinine	CRP	FK506	MMF	CMV_Inf	antiviral	사용기간	사용기간_conversion	CMV_Inf횟수	ABOi	생존여부	진단명 LT	진단명	ReLT	성별	나이	키	몸무게	BMI	albumin	INR	T.B	HE	varix_bleeding	ascites	CTP score	child	MELD(PELD)	Hepatorenal	ventilator	SBP	HTN	DM	결핵	LT type
SS-1	.	.	.	.	.	.	.	.	.	.	.	.	.	.	.	.	.	.	0	.	.	.	.	0	1	HBV,HCC	1	0	M	55	170	68.7	23.7716	3.9	1.26	2	1	0	0	6	1	12	0	0	0	0	0	0	1
SS-2	.	.	.	.	.	.	.	.	.	.	.	.	.	.	.	.	.	.	0	.	.	.	.	0	1	HBV,HCC	1	0	M	54	164	75.5	28.0711	3.1	1.35	1.9	0	0	0	5	1	13	0	0	0	0	0	0	1
SS-3	17	12	8.87	7.8	108	7	0	1.22	4.1	3	1.2	29	87	91	1.23	0.52	2.4	.	1	1	11	.	2	0	1	alcoholic	6	0	M	61	173	89.1	29.7705	2.8	1.83	3.6	1	0	2	10	3	19	0	0	0	1	1	0	2
SS-4	24	14	8.45	12.7	39	4.7	0	1.06	4.4	3.3	0.5	11	25	35	0.61	0.03	.	.	1	3		11	1	0	1	HBV,HCV	10	0	F	46	161.8	64.6	24.676	3	1.52	2.8	0	0	2	9	2	16	0	0	0	0	1	0	2
SS-5	28	20	7.7	9.2	99	2.1	0	1.1	4.6	3.2	1.4	19	51	109	0.96	1.32	3.8	.	1	2	14	.	1	0	1	HBV,HCC	1	0	M	40	170.5	69.4	23.8732	3.7	1.32	2.8	0	0	1	6	1	13	0	0	0	1	0	1	1
SS-6	30	754	6.33	12.1	95	18.2	0	1.15	4.9	3	0.6	36	23	69	1.16	3.64	5.3	.	1	2	14	.	2	0	1	toxic	9	0	F	42	159	69.6	27.5306	3.3	3.98	24.6	2	0	1	14	3	54	0	0	0	0	0	0	2
SS-7	.	.	.	.	.	.	.	.	.	.	.	.	.	.	.	.	.	.	0	.	.	.	.	0	1	HCV,HCC	3	0	M	52	172.2	80	26.9789	2.8	1.47	1.9	1	0	0	6	1	13	0	0	0	0	0	0	1
SS-8	.	.	.	.	.	.	.	.	.	.	.	.	.	.	.	.	.	.	0	.	.	.	.	0	1	HCC	5	0	F	69	151.4	55.2	24.0817	3.7	1.47	2	1	1	1	8	2	13	0	0	0	0	1	0	2
SS-9	26	10	3.9	10.6	163	3.8	0	1.1	5.9	3.9	0.9	19	35	92	1.91	1.59	3.1	.	1	1	9	.	1	0	1	HBV,HCC	1	0	M	57	164.6	67.3	24.8402	3.8	1.25	0.9	0	0	0	5	1	9	0	0	0	0	0	0	1
SS-10	11	128	9.91	7.4	104	3.2	0	1.1	3.6	2.7	9.5	34	96	85	4.13	5.1	2.6	.	1	1	22	.	1	0	1	alcoholic	6	0	M	44	160	58.9	23.0078	2.5	1.61	36.5	0	0	2	10	3	39	2	0	0	0	0	0	1
SS-11	.	.	.	.	.	.	.	.	.	.	.	.	.	.	.	.	.	.	0	.	.	.	.	0	1	HBV,HCC	1	0	M	41	177.2	76.7	24.4269	3.3	1.51	1.7	0	0	0	6	1	13	0	0	0	0	0	0	1
SS-12	36	20	3.58	12.2	160	22.1	0	1	5.4	3.4	0.3	21	30	93	0.6	2.32	3.2	.	1	2	14	.	1	1	1	HBV,HCC	1	0	M	33	171	74.4	25.4437	3.8	1	0.3	0	0	0	5	1	6	0	0	0	0	0	0	1
SS-13	19	10	3.9	10.6	163	3.8	0	1.1	5.9	3.9	0.9	19	35	92	1.91	1.59	3.1	.	1	1	9	.	1	0	1	HAT,retransplant	8	1	M	57	164.6	67.3	24.8402	2.9	1.4	1.1	0	0	0	6	1	11	0	0	0	0	0	0	2
SS-14	.	.	.	.	.	.	.	.	.	.	.	.	.	.	.	.	.	.	0	.	.	.	.	0	1	HBV	0	0	M	45	174	73	24.1115	3.2	1.37	0.7	0	0	1	7	2	10	0	0	0	0	0	0	1
SS-15	12	16	3.58	8.8	42	6	0	1.25	3.9	2.6	2.9	41	116	118	2.65	6.15	1.4	.	1	1	16	.	1	0	1	HBV,retransplantation	8	1	F	40	157.8	64.5	25.9027	3.2	2.42	20.8	0	0	2	12	3	33	0	0	0	0	0	0	2
SS-16	29	8	5.66	9.1	115	1.4	0	1.05	3.9	2.7	0.4	14	32	89	1.18	0.28	3.7	.	1	1	10	.	1	1	1	alcoholic,HCC	7	0	M	50	167.5	71.8	25.5914	2.9	1.53	1.3	0	1	1	7	2	15	0	0	0	1	0	0	1
SS-17	46	14	3.26	11.5	96	15.3	0	.	.	3.8	1.7	23	29	.	1.28	0.85	.	.	1	1	6	.	1	0	1	HBV,HCC	1	0	M	42	174	91	30.0568	3.2	1.79	1.9	0	0	0	7	2	15	0	0	0	0	0	0	2
SS-18	27	32	6	11.2	182	10.2	0	1.03	4.3	2.8	29.2	116	188	377	0.66	0.76	8.7	.	1	1	10	.	1	0	1	HBV,HCC	1	0	M	51	172	87.2	29.4754	4.2	1.02	0.7	0	0	0	5	1	6	0	0	0	0	0	0	1
SS-19	6	.	8.23	9	24	2.5	0	1.22	4.2	3.1	5.4	79	148	391	0.59	2.27	0.5	.	1	1	18	.	1	0	1	HBV,alcoholic,HCC	1	0	M	68	156	47	19.313	3.3	5.43	32.9	2	0	1	12	3	35	0	1	0	0	0	0	2
SS-20	23	56	3	8.4	75	8.9	0	1.49	3.9	2.8	3.5	29	79	55	0.69	11.04	5.8	.	1	1	13	.	1	0	1	HBV,HCC	1	0	M	61	169.2	65.9	23.0189	4.1	1.27	1.3	0	0	2	7	2	23	0	0	0	0	0	0	2
SS-21	19	88	2.86	10.4	89	4.6	0	1.3	3.7	2.8	2.5	15	25	42	0.88	0.51	.	.	1	1	27	.	1	0	1	HBV,	0	0	M	64	164.3	77.7	28.7837	3.2	4.71	42.9	0	0	2	12	3	42	1	0	0	0	1	0	2
SS-22	29	94	.	.	.	.	.	.	.	.	.	.	.	.	.	.	.	.	1	2	14	.	1	0	1	HBV	0	0	M	53	171	64	21.8871	2.7	1.37	6.4	0	0	1	10	3	17	0	0	0	0	0	0	1
SS-23	35	104	.	.	.	.	.	.	.	.	.	.	.	.	.	.	.	.	1	3		36	1	0	1	HBV,HCC	1	0	F	58	149.4	81.5	36.5137	3	1.94	4.6	0	0	1	10	3	20	0	0	0	0	0	0	2
SS-24	.	.	.	.	.	.	.	.	.	.	.	.	.	.	.	.	.	.	0	.	.	.	.	1	1	HBV	0	0	F	49	156	64.7	26.5861	3.2	1.23	0.9	0	0	1	7	2	8	0	0	0	0	0	0	1
SS-25	.	.	.	.	.	.	.	.	.	.	.	.	.	.	.	.	.	.	0	.	.	.	.	0	1	HCV	2	0	M	40	178.6	66.8	20.9418	3.2	1.94	3.3	0	0	1	10	3	18	0	0	0	0	0	0	1
SS-26	.	.	.	.	.	.	.	.	.	.	.	.	.	.	.	.	.	.	0	.	.	.	.	0	1	HBV	0	0	M	25	169	54.1	18.9419	3.6	4.39	39.1	0	0	2	11	3	37	0	0	0	0	0	0	1
SS-27	19	50	5.98	9.7	76	18.2	0	1.21	5.3	3.3	1.7	95	207	104	0.25	0.09	7.8	.	1	1	14	.	1	0	1	HBV	0	0	F	32	170	82.2	28.4429	2.1	3.55	21.4	2	0	0	13	3	31	0	0	0	0	0	0	2
SS-28	18	18	1.28	8.7	69	4	0	2.29	3.6	3.3	21.2	64	143	71	0.65	3.6	16.0	.	1	1	10	.	1	0	2	HBV	0	0	M	50	170	49.8	17.2318	3.6	1.86	2.4	1	0	2	9	2	20	0	0	0	1	1	0	2
SS-29	37	12	3.89	10.2	68	8.3	0	0.95	4.2	2.7	1.6	246	857	112	0.74	0.83	.	.	1	1	7	.	1	0	1	HBV,HCC	1	0	M	57	167.4	69.8	24.9083	3.8	1.19	1.2	0	0	0	5	1	9	0	0	0	0	1	0	1
SS-30	34	34	2.58	7.7	59	12.8	0	1.1	4	2.8	0.9	15	20	68	1.48	1.84	9.0	.	1	1	14	.	1	0	1	HBV	0	0	M	57	182.8	85.2	25.4969	3	1.49	3.7	0	1	2	10	3	17	0	0	0	1	1	0	1
SS-31	35	30	5.94	8.7	179	11.7	0	1.17	4.7	3.1	0.8	21	30	77	1.35	3.66	5.9	.	1	1	16	.	1	0	1	HBV	0	0	M	48	176	77.2	24.9225	3	2.26	2.26	1	0	2	12	3	38	1	0	0	0	0	0	1
SS-32	.	.	.	.	.	.	.	.	.	.	.	.	.	.	.	.	.	.	0	.	.	.	.	0	2	HBV,HCC	1	0	M	49	173.6	61.5	20.4068	4	1.58	3	0	1	0	6	1	16	0	0	0	0	0	0	1
SS-33	.	.	.	.	.	.	.	.	.	.	.	.	.	.	.	.	.	.	0	.	.	.	.	0	1	HBV,HCC	1	0	M	57	172	84	28.3937	3.8	1.12	1.4	0	0	0	5	1	9	0	0	0	0	0	0	1
SS-34	29	24	.	.	.	.	.	.	.	.	.	.	.	.	.	.	.	.	1	2	14	.	1	1	1	HBV,HCC	1	0	M	54	166	65.4	23.7335	3.5	1.24	0.8	0	0	0	5	1	9	0	0	0	0	0	0	1
SS-35	5	12	14.54	9.5	97	3.5	0	1.12	4.4	3.2	7	88	99	121	1.63	0.92	6.9	.	1	1	6	.	3	0	1	HBV	0	0	M	40	172	107.2	36.2358	4.2	5.73	49.1	0	0	2	11	3	49	1	0	0	0	0	0	2
SS-36	36	130	3.95	9	40	5.3	0	1.36	4.2	2.8	2.2	37	38	91	0.78	9.51	4.9	.	1	1	19	.	1	1	1	HBV,HCC	1	0	M	53	171.6	74.2	25.1982	3.5	1.2	1.7	0	1	0	5	1	10	0	0	0	0	0	0	1
SS-37	21	14	16.11	9.6	36	1.8	0	1.48	3.7	3.1	17.8	85	307	117	1.03	4.67	8.5	.	1	1	13	.	1	0	2	HBV,HCC	1	0	M	44	165.8	58.6	21.3171	3.3	2.11	2.8	0	0	1	9	2	19	0	0	0	0	0	0	2
SS-38	30	26	7.43	11.4	293	2.8	0	.	5.3	3.7	1.9	32	134	93	0.35	0.07	9.2	.	1	2	14	.	1	0	1	HBV,HCC	1	0	F	44	153	52.7	22.5127	3.9	1.27	1.1	0	1	0	6	1	10	0	0	0	0	0	0	1
SS-39	.	.	.	.	.	.	.	.	.	.	.	.	.	.	.	.	.	.	0	.	.	.	.	0	1	HBV,HCC	1	0	M	62	162.9	57	21.4799	2.7	1.34	1.3	0	0	1	10	3	10	0	0	0	0	0	0	1
SS-40	24	24	9.8	8.5	465	2.3	0	1.31	4.3	2.7	0.4	15	19	153	0.65	5.32	5.2	.	1	1	19	.	1	0	1	HBV	0	0	F	62	160	58.3	22.7734	2.8	1.66	2.8	0	1	1	10	3	15	0	0	0	0	0	0	1
SS-41	27	10	10.97	10.3	320	9.3	0	1.16	5	2.7	2.2	27	85	96	0.63	3.72	5.5	.	1	1	6	.	1	0	1	HCV	2	0	M	57	169.6	80	27.8124	3	1.49	2.2	0	1	1	9	2	14	0	0	0	0	0	0	1
SS-42	21	14	4.55	9.9	109	3.3	0	1.13	4.8	3	1	18	58	111	1.28	0.73	12.8	.	1	1	18	.	1	0	1	HBV,HCC	1	0	F	58	153.2	56.6	24.1156	3.3	1.24	1	0	0	0	6	1	10	0	0	0	0	1	0	1
SS-43	9	46	8.2	8.2	164	3.8	0	1.21	4.2	3.1	2.1	18	37	63	2.17	0.14	7.4	.	1	3		23	1	0	1	HBV	0	0	F	54	159.4	56.58	22.2683	2.7	2.76	36.4	0	0	2	12	3	39	1	0	0	0	0	0	2
SS-44	20	30	4.05	8.7	52	9.9	0	1.81	3.3	3	9	24	86	92	0.67	9.27	6.1	4.2	1	1	16	.	1	0	2	CCC	9	0	M	62	167	62	22.231	3.7	0.91	2.2	0	0	0	6	1	9	0	0	0	0	0	0	1
SS-45	52	46	.	.	.	.	.	.	.	.	.	.	.	.	.	.	.	.	1	2	14	.	1	1	1	HBV,HCC	1	0	M	42	177.2	94.7	30.1594	4.4	1.19	0.8	0	0	0	5	1	8	0	0	0	0	0	0	1
SS-46	.	.	.	.	.	.	.	.	.	.	.	.	.	.	.	.	.	.	0	.	.	.	.	0	1	HCC	5	0	F	68	158.4	99.9	39.8158	3.5	1.46	1.6	0	0	1	6	1	13	0	0	0	0	1	0	1
SS-47	33	14	3.44	12.3	135	10	0	1.05	5.4	3.6	1.1	23	47	69	1.17	0.66	6.9	.	1	1	9	.	1	0	1	HBV,HCC	1	0	M	54	166.5	72.7	26.2244	3.3	1.43	3.7	0	0	0	6	1	16	0	0	0	0	0	0	1
SS-48	25	208	3.24	8.1	21	8	0	1.62	4.7	3.2	1.8	30	57	88	1	0.95	9.0	0.5	1	1	9	.	1	0	2	HBV,HCC	1	0	M	64	170	64.8	22.4221	3	3.67	44.1	1	0	2	13	3	37	0	0	0	0	0	0	2
SS-49	8	10	15.3	9.9	95	2.3	0	1.09	4.6	3.3	3.5	55	107	91	0.96	0.13	14.4	3.5	1	1	15	.	1	0	1	alcoholic	6	0	M	57	168	57.7	20.4436	3.6	2.5	28.1	2	0	1	13	3	33	0	0	0	0	0	0	1
SS-50	58	100	.	.	.	.	.	.	.	.	.	.	.	.	.	.	.	.	1	1	6	.	1	0	1	alcoholic	6	0	M	55	166	42.8	15.532	3.4	1.62	1.8	0	0	2	8	2	14	0	0	0	0	0	0	1
SS-51	28	14	6.43	14.1	64	2.8	0	0.98	4.6	3.3	0.8	21	29	107	0.97	0.76	10.8	.	1	2	14	.	1	0	1	alcoholic	6	0	M	27	164	54	20.0773	3.2	3.67	32.9	0	0	2	12	3	34	0	0	0	0	0	0	2
SS-52	.	.	.	.	.	.	.	.	.	.	.	.	.	.	.	.	.	.	0	.	.	.	.	1	1	HBV, HCC	1	0	M	59	166.7	64.9	23.3547	3.7	1.02	0.4	0	0	0	5	1	6	0	0	0	0	0	0	1
SS-53	.	.	.	.	.	.	.	.	.	.	.	.	.	.	.	.	.	.	0	.	.	.	.	0	1	HBV,HCC	1	0	M	45	171	78	26.6749	2.7	1.49	2.1	0	0	0	8	2	13	0	0	0	0	1	0	1
SS-54	.	.	.	.	.	.	.	.	.	.	.	.	.	.	.	.	.	.	0	.	.	.	.	0	1	HBV,HCC	1	0	F	50	165.2	62.2	22.7914	2.8	1.33	0.8	0	0	0	6	1	9	0	0	0	0	0	0	1
SS-55	.	.	.	.	.	.	.	.	.	.	.	.	.	.	.	.	.	.	0	.	.	.	.	0	2	alcoholic	6	0	M	69	168.7	74.6	26.2125	2.6	1.99	3.3	0	1	0	10	3	19	0	0	0	1	0	0	1
SS-56	16	38	7.99	9.3	91	4.5	0	1.2	4.4	3.2	2.4	34	55	78	4.02	0.37	5.7	.	1	1	12	.	1	0	1	HBV,HCC	1	0	M	55	168.5	79.9	28.1415	2.9	3.44	28.8	2	0	0	12	3	30	0	0	0	1	1	0	1
SS-57	.	.	.	.	.	.	.	.	.	.	.	.	.	.	.	.	.	.	0	.	.	.	.	0	1	HBV	0	0	M	43	161	53.7	20.7168	3.7	1.64	3.1	0	1	1	8	2	16	0	0	0	0	1	0	2
SS-58	54	26	.	.	.	.	.	.	.	.	.	.	.	.	.	.	.	.	1	1	6	.	1	0	1	HBV,HCC	1	0	M	58	166.3	70.4	25.4559	2.3	1.7	2.5	0	0	2	9	2	16	0	0	0	0	0	0	1
SS-59	.	.	.	.	.	.	.	.	.	.	.	.	.	.	.	.	.	.	0	.	.	.	.	0	1	HBV,HCC	1	0	M	57	167	74	26.5338	4.1	1.05	0.9	0	0	0	5	1	9	0	0	0	1	0	0	1
SS-60	33	462	4.6	12.4	172	5.2	0	0.93	5.2	3.6	1.4	93	268	109	0.48	0.17	.	.	1	1	22	.	2	1	1	HCV,HCC	3	0	F	60	159	56.5	22.3488	3.2	1.26	0.9	0	0	1	7	2	9	0	0	0	0	0	0	1
SS-61	.	.	.	.	.	.	.	.	.	.	.	.	.	.	.	.	.	.	0	.	.	.	.	0	1	HBV,HCC	1	0	M	58	171.4	62.2	21.1723	3.2	1.49	1.3	0	0	0	6	1	12	0	0	0	0	0	0	1
SS-62	.	.	8.8	9	133	14.4	0	1.45	4.9	3.6	3	77	150	81	0.8	.	.	.	1	1	24	.	2	0	1	HBV	0	0	M	52	179	78.5	24.4999	2.4	1.49	18.5	0	0	2	11	3	28	0	0	0	0	0	0	2
SS-63	29	18	.	.	.	.	.	.	.	.	.	.	.	.	.	.	.	.	1	2	14	.	1	0	1	HBV,HCC	1	0	M	47	163.8	87.8	32.724	2.5	1.55	2	0	0	0	8	2	14	0	0	0	1	1	0	1
SS-64	.	.	.	.	.	.	.	.	.	.	.	.	.	.	.	.	.	.	0	.	.	.	.	0	1	HBV,HCC	1	0	M	49	174	71	23.4509	3.8	1.29	1.3	0	0	1	6	1	10	0	0	0	0	0	0	1
SS-65	33	12	.	.	.	.	.	.	.	.	.	.	.	.	.	.	.	.	1	2	14	.	1	1	1	HBV	0	0	M	43	173.3	71.5	23.8072	3.2	3.39	19.3	0	0	1	11	3	31	0	0	0	0	0	0	1
SS-66	.	.	.	.	.	.	.	.	.	.	.	.	.	.	.	.	.	.	0	.	.	.	.	0	1	HCV	2	0	M	57	184	85.9	25.3722	2.5	1.35	0.7	0	0	1	8	2	16	0	0	0	1	1	0	1
SS-67	14	14	27.36	9	42	3.3	0	1.96	3.6	2.8	11.6	113	242	103	1.49	0.77	8.6	.	1	1	18	.	3	0	1	HBV	0	0	M	55	168	68	24.093	3.2	5.32	23.6	2	0	0	12	3	49	0	1	0	1	0	0	2
SS-68	16	86	7.03	8.9	109	8	0	0.95	4.4	3.1	1.3	69	120	251	0.36	0.12	12.8	.	1	1	18	.	2	0	1	HCV	2	0	F	53	153	37.9	16.1904	2.6	2.3	2.6	0	0	2	10	3	16	0	0	0	0	1	0	1
SS-69	.	.	.	.	.	.	.	.	.	.	.	.	.	.	.	.	.	.	0	.	.	.	.	0	1	HBV,HCC	1	0	M	50	169.7	87	30.2103	4.2	1.38	3.8	0	0	0	6	1	15	0	0	0	0	0	0	1
SS-70	17	12	6.5	10.4	203	5.9	0	.	4.9	3.6	2.5	22	56	165	1.18	0.16	12.5	.	1	1	6	.	1	0	1	HBV,HCC	1	0	M	55	175.1	77	25.1141	4.1	1.95	27.9	0	0	2	10	3	32	1	0	0	0	0	0	2
SS-71	14	12	3.99	8.8	176	15.3	0	1.09	5.3	3.2	7.2	34	49	92	1.05	0.38	.	.	1	1	7	.	1	0	1	HCV,HCC	3	0	M	77	170	79.4	27.474	3.6	4.05	46.9	0	0	1	10	3	46	0	0	0	1	0	0	1
SS-72	.	.	.	.	.	.	.	.	.	.	.	.	.	.	.	.	.	.	0	.	.	.	.	0	1	HBV.HCC	1	0	M	54	174	74.6	24.64	4.4	1.05	1.2	0	0	0	5	1	8	0	0	0	0	0	0	1
SS-73	.	.	.	.	.	.	.	.	.	.	.	.	.	.	.	.	.	.	0	.	.	.	.	0	1	HCV,HCC	3	0	M	61	169.8	66.2	22.9606	2.5	1.31	1.3	0	0	1	8	2	19	0	0	0	0	1	0	2
SS-74	.	.	.	.	.	.	.	.	.	.	.	.	.	.	.	.	.	.	0	.	.	.	.	1	1	HCC	5	0	M	65	172.5	66	22.1802	3.5	1.61	4.3	0	0	0	7	2	16	0	0	1	0	0	0	1
SS-75	.	.	.	.	.	.	.	.	.	.	.	.	.	.	.	.	.	.	0	.	.	.	.	0	1	HBV,HCC	1	0	M	47	170.4	66.1	22.7647	3.9	1.22	1.6	0	0	1	6	1	9	0	0	0	0	0	0	1
SS-76	.	.	.	.	.	.	.	.	.	.	.	.	.	.	.	.	.	.	0	.	.	.	.	0	1	HBV,HCC	1	0	M	53	175	75	24.4898	2.7	1.51	1.4	0	0	1	8	2	12	0	0	0	0	0	0	1
SS-77	7	32	9.37	10.1	113	5.4	0	1.07	4.1	2.9	5.2	89	227	62	0.57	0.07	16.7	.	1	1	15	.	2	0	1	HBV(lymphoma)	0	0	M	25	173	86.7	28.9686	3.1	5.3	38.4	0	0	2	11	3	38	0	0	0	0	0	0	1
SS-78	15	.	14.75	12.2	155	2.6	0	1.12	5.1	3.4	1.2	19	62	47	0.82	.	8.1	.	1	3		7	1	0	1	HBV,HCC	1	0	M	50	170.5	74.5	25.6276	3.9	1.06	0.3	0	0	0	5	3	7	0	0	0	0	0	0	1
SS-79	18	12	7.44	11.8	173	5	0	1.12	4.9	3.3	0.6	28	277	63	0.79	0.05	9.5	.	1	3		12	1	0	1	HBV,HCC	1	0	M	55	179.4	81.7	25.385	4.5	1.01	0.8	0	0	0	5	1	7	0	0	0	0	0	0	1
SS-80	.	.	.	.	.	.	.	.	.	.	.	.	.	.	.	.	.	.	0	.	.	.	.	0	1	HBV,HCC	1	0	M	51	170	61	21.1073	2.8	1.41	2.1	0	0	0	7	2	13	0	0	0	0	1	0	1
SS-81	.	.	.	.	.	.	.	.	.	.	.	.	.	.	.	.	.	.	0	.	.	.	.	0	1	HBV,HCC	1	0	F	55	155.7	84.6	34.8974	2.5	1.33	0.8	0	0	0	7	2	13	0	0	0	0	0	0	1
SS-82	.	.	.	.	.	.	.	.	.	.	.	.	.	.	.	.	.	.	0	.	.	.	.	1	1	HBV	0	0	M	49	169	68.5	23.9838	2.8	1.45	3.4	0	0	1	9	2	15	0	0	0	0	0	0	1
SS-83	34	24	9.02	8.3	63	5.1	0	1.24	4.1	3.1	23	56	51	133	1.13	1.67	9.9	.	1	1	6	.	2	0	1	HBV,HCC	1	0	M	68	170	57.6	19.9308	2.6	3.24	19.7	2	0	1	13	3	31	0	0	0	0	1	0	2
SS-84	.	.	.	.	.	.	.	.	.	.	.	.	.	.	.	.	.	.	0	.	.	.	.	0	1	HBV,HCC	1	0	F	46	155	50.4	20.9781	4.8	1.51	0.9	0	0	0	5	1	7	0	0	0	0	0	0	1
SS-85	12	2	9.12	10	154	4	0	1.02	5.5	3.5	1.2	11	47	90	0.74	0.17	7.5	.	1	1	4	.	2	0	1	alcoholic	6	0	M	53	167.6	74.4	26.4865	2.9	2.55	5.5	0	0	2	12	3	23	0	0	0	0	0	0	2
SS-86	53	.	10.51	10.8	329	48.9	0	1.13	6.2	3.9	0.4	21	24	115	0.95	0.7	6.3	.	1	2	14	.	1	1	2	Budd-chiari syndrome	9	0	M	22	184	124.5	36.7734	4.1	1.26	1.4	0	0	0	5	1	3	0	0	0	0	0	0	1
SS-87	221	.	9.74	8.5	116	8.3	0	1.51	5.3	2.9	1.7	36	87	347	1.28	17.6	.	.	1	1	6	.	1	0	1	HBV,HCC	1	0	M	54	169	76.7	26.8548	4	1.31	3.2	0	0	0	7	2	14	0	0	0	1	1	0	1
SS-88	.	.	.	.	.	.	.	.	.	.	.	.	.	.	.	.	.	.	0	.	.	.	.	0	1	HBV,HCC	1	0	M	44	171.7	51.9	17.6046	3	1.42	2.5	0	0	0	7	2	14	0	0	0	0	0	0	1
SS-89	.	.	3.95	9	40	5.3	0	1.36	4.2	2.8	2.2	37	38	91	0.78	9.51	4.9	.	.	.	.	.	.	0	1	retransplantation	8	1	M	59	171	55.8	19.0828	3.2	1.37	30	0	0	2	11	3	30	0	0	0	0	0	0	2
SS-90	.	.	.	.	.	.	.	.	.	.	.	.	.	.	.	.	.	.	0	.	.	.	.	0	1	HBV,HCC	1	0	M	50	175.4	69	22.428	3.6	1.18	1	0	0	0	5	1	8	0	0	0	0	0	0	1
SS-91	.	.	.	.	.	.	.	.	.	.	.	.	.	.	.	.	.	.	0	.	.	.	.	0	1	HBV,HCC	1	0	M	52	168.8	61	21.4084	3.9	0.95	0.7	0	0	0	5	1	6	0	0	0	0	1	0	1
SS-92	.	.	.	.	.	.	.	.	.	.	.	.	.	.	.	.	.	.	0	.	.	.	.	0	2	HBV	0	0	M	54	160	65.8	25.7031	3.1	4.87	36.4	2	0	2	13	3	32	0	0	0	0	0	0	2
SS-93	30	14	4.35	9.8	75	13.2	0	1.35	5.4	3.2	0.8	19	20	117	1.04	3.78	7.5	.	1	1	5	.	1	0	1	HBV,retransplantation	8	1	M	52	173	58.5	19.5463	2.1	2.21	11.8	0	0	2	12	3	31	0	0	0	0	1	0	2
SS-94	8	42	3.2	8.8	56	16.2	0	1.02	4.4	3.2	5	79	131	154	3.9	1.64	4.5	.	1	1	11	.	1	0	1	HBV,HCC	1	0	M	58	167.2	66.4	23.7517	2.7	1.83	14	1	0	2	11	3	30	0	1	0	1	1	0	2
SS-95	38	24	2.41	10.8	93	24.1	0	1.15	5.4	3.2	0.6	37	53	94	0.47	1.12	2.9	.	1	2	14	.	1	0	1	HBV	0	0	F	46	162	65	24.7676	2.9	1.6	2.3	0	0	1	8	2	16	0	0	0	0	0	0	2
SS-96	.	.	.	.	.	.	.	.	.	.	.	.	.	.	.	.	.	.	0	.	.	.	.	0	2	HBV,HCC	1	0	F	59	146	67.3	31.5725	3.8	1.73	3.7	1	0	1	10	3	15	0	0	0	0	1	0	2
SS-97	.	.	.	.	.	.	.	.	.	.	.	.	.	.	.	.	.	.	0	.	.	.	.	0	1	biliary Papillomatosis	9	0	F	43	160	43.9	17.1484	3.8	1.19	9.9	0	0	0	7	2	17	0	0	0	0	0	0	1
SS-98	28	58	5.28	10.7	169	6.8	0	1.07	4.2	2.9	1	35	155	121	0.57	0.14	8.8	.	1	2	14	.	1	0	1	HCV	2	0	M	62	172.4	74.9	25.2004	3	1.32	2.1	0	0	1	8	2	12	0	0	0	0	0	0	1
SS-99	.	.	.	.	.	.	.	.	.	.	.	.	.	.	.	.	.	.	0	.	.	.	.	0	1	alcoholic	6	0	M	58	163	76.1	28.6424	2.7	2.24	30.1	0	0	2	11	3	28	0	0	0	0	0	0	2
SS-100	30	24	6.73	8.9	138	9.4	0	1.06	5.4	3.2	0.7	48	98	138	0.73	4.24	.	.	1	1	5	.	1	0	1	HCV,incidental HCC	3	0	M	46	181	114	34.7975	2.7	1.22	3.1	0	0	1	10	3	13	0	0	0	0	0	0	1
SS-101	.	.	.	.	.	.	.	.	.	.	.	.	.	.	.	.	.	.	0	.	.	.	.	0	1	HBV	0	0	M	46	170	72.2	24.9827	3.9	1.18	0.6	0	0	0	5	1	8	0	0	0	0	0	0	1
SS-102	.	.	.	.	.	.	.	.	.	.	.	.	.	.	.	.	.	.	0	.	.	.	.	0	2	HCV	2	0	F	59	162.8	59.7	22.525	3.4	1.71	1.5	0	0	1	7	2	14	0	0	0	0	0	0	1
SS-103	1	.	.	.	.	.	.	.	.	.	.	.	.	.	.	.	.	.	1	1	15	.	2	0	2	retransplantation	8	1	M	64	169.1	74	25.8788	2.8	1.64	24.7	0	0	2	10	3	28	0	0	0	0	1	0	2
SS-104	19	22	5.1	7.9	66	2.4	0	1.14	4	2.7	1	14	21	136	1.19	2.3	4.4	.	1	1	10	.	1	0	1	HCC,HBV	1	0	M	68	164.3	67.4	24.9681	3.3	3.3	29.1	0	0	2	12	3	32	0	0	0	1	0	0	2
SS-105	.	.	.	.	.	.	.	.	.	.	.	.	.	.	.	.	.	.	0	.	.	.	.	1	1	HCC,HBV	1	0	M	45	174	79	26.0933	2.7	1.64	2.2	1	1	1	10	3	15	0	0	0	1	0	0	1
SS-106	.	.	.	.	.	.	.	.	.	.	.	.	.	.	.	.	.	.	0	.	.	.	.	1	1	HCC,HBV	1	0	M	64	167.9	69.2	24.5474	3.8	1	0.4	0	0	1	6	1	6	0	0	0	1	0	0	1
SS-107	.	.	.	.	.	.	.	.	.	.	.	.	.	.	.	.	.	.	0	.	.	.	.	0	1	alcoholic	6	0	M	36	170	61.2	21.1765	3.5	2.61	33.1	2	0	0	12	3	42	0	0	0	0	1	0	2
SS-108	.	.	.	.	.	.	.	.	.	.	.	.	.	.	.	.	.	.	0	.	.	.	.	0	1	HCC,HBV	1	0	M	56	158.2	67.2	26.8507	3.6	1.2	1.1	0	1	0	6	1	22	0	0	0	0	0	0	1
SS-109	.	.	.	.	.	.	.	.	.	.	.	.	.	.	.	.	.	.	0	.	.	.	.	0	1	HCC,HBV	1	0	M	44	163	101	38.0142							8	2	13						0	2
SS-110	29	30	8.1	9	270	5.7	0	1.05	5.2	3	0.4	17	17	86	0.65	0.91	6.1	.	1	3		18	1	0	1	HCC	5	0	M	65	172	67.8	22.9178	4.7	0.98	1	0	0	0	5	1	6	0	0	0	0	1	0	1
SS-111	.	.	.	.	.	.	.	.	.	.	.	.	.	.	.	.	.	.	0	.	.	.	.	1	1	HBV	0	0	M	36	175.8	104.8	33.9097	3.4	1.29	1.1	0	0	1	8	2	10	0	0	0	0	0	0	1
SS-112	.	.	.	.	.	.	.	.	.	.	.	.	.	.	.	.	.	.	0	.	.	.	.	0	1	HBV	0	0	M	49	168	72	25.5102	2.7	1.48	2.9	0	0	2	10	3	15	0	0	0	0	1	0	1
SS-113	22	42	14.2	9.1	170	3.4	0	1.01	3.7	2.9	0.5	36	147	82	1.1	0.12	3.6	.	1	1	18	.	1	0	1	HCV	2	0	M	46	168	64.6	22.8883	3.4	1.63	2.5	0	0	0	9	2	11	0	0	0	0	0	0	1
SS-114	23	38	6.6	9.9	143	4.2	0	0.98	5.2	3.2	0.6	18	31	90	0.77	2.7	7.7	.	1	1	5	.	1	1	2	HBV,HCC	1	0	M	65	168	66.4	23.5261	3.8	1.03	1.7	0	0	0	6	1	11	0	0	0	0	0	0	1
SS-115	26	22	5.83	11.6	113	7.7	0	1.13	5	3.2	0.8	25	47	83	1.01	0.4	12.5	.	1	1	14	.	1	0	1	HBV,HCC	1	0	M	50	180	80	24.6914	4.8	1.04	1	0	0	0	5	1	7	0	0	0	0	0	0	1
SS-116	18	14	8.4	9	187	3.7	0	1.08	4.5	3	0.9	17	45	45	0.73	0.03	.	.	1	1	13	.	1	0	1	HCV,HCC	3	0	M	48	169.6	82.4	28.6468	2.9	1.34	1.6	0	0	1	8	2	7	0	0	0	0	0	0	1
SS-117	.	.	.	.	.	.	.	.	.	.	.	.	.	.	.	.	.	.	0	.	.	.	.	0	1	HBV,HCC	1	0																					1
SS-118	52	16	.	.	.	.	.	.	.	.	.	.	.	.	.	.	.	.	1	2	14	.	1	0	1	HBV,HCC	1	0	M	67	167.4	60.3	21.5182	2.69	1.52	1.5	0	0	1	7	2	13	0	0	0	0	0	0	2
SS-119	.	.	.	.	.	.	.	.	.	.	.	.	.	.	.	.	.	.	0	.	.	.	.	0	1	HBV,HCC	1	0	M	53	173.3	86.6	28.8351	4.5	1.01	1.2	0	0	0	5	1	8	0	0	0	0	0	0	1
SS-120	.	.	.	.	.	.	.	.	.	.	.	.	.	.	.	.	.	.	0	.	.	.	.	0	1	HBv,HCC	1	0	M	60	165	52.1	19.1368	3	1.4	3.6	0	0	1	10	3	18	0	0	0	0	0	1	1
SS-121	22	6	8.09	8.9	159	6.1	0	1.12	4.9	3.3	2.5	25	99	148	0.51	0.53	6.7	.	1	1	13	.	1	0	1	cryptogenic	4	0	F	63	162	59.8	22.7862	2.9	3	40.7	2	0	1	13	3	32	0	0	0	0	0	0	2
SS-122	36	14	6.08	8.8	55	9.2	0	1.08	4.5	3.2	0.7	16	15	66	0.91	0.24	3.6	.	1	2	14	.	1	0	1	HCV,HCC	3	0	M	57	168.4	62.8	22.145	2.9	1.83	7.4	0	0	1	11	3	21	0	0	0	0	1	0	2
SS-123	32	12	2.77	15.9	189	22.4	0	0.97	5.9	3.6	0.8	32	34	94	0.69	0.09	5.2	.	1	1	6	.	1	0	1	HBV,HCC	1	0	M	47	172.1	60.75	20.5109	3.7	1.12	0.6	0	0	0	5	1	7	0	0	0	0	0	0	1
SS-124	28	10	3.3	9.8	199	11.2	0	1.05	5.7	3.7	0.9	15	15	153	0.82	0.27	9.5	.	1	1	6	.	1	1	1	HBV,HCC	1	0	M	55	169.5	90.3	31.4303	2.7	1.96	9	0	0	0	10	3	23	0	0	0	0	0	0	1
SS-125	.	.	.	.	.	.	.	.	.	.	.	.	.	.	.	.	.	.	0	.	.	.	.	0	1	HCC	5	0	M	52	177	78.9	25.1843							5	1	10	0	0	0	0	0	0	1
SS-126	.	.	.	.	.	.	.	.	.	.	.	.	.	.	.	.	.	.	0	.	.	.	.	0	1	alcoholic	6	0	F	46	155.2	61.4	25.4909	2.9	2.43	22.2	0	0	0	11	3	30	0	0	0	0	0	0	1
SS-127	.	.	.	.	.	.	.	.	.	.	.	.	.	.	.	.	.	.	0	.	.	.	.	0	1	alcoholic	6	0	M	57	164.2	77.5	28.7445	2.7	2.52	9.4	0	0	2	13	3	26	0	0	0	0	0		1
SS-128	.	.	.	.	.	.	.	.	.	.	.	.	.	.	.	.	.	.	0	.	.	.	.	0	1	HBV	0	0	M	38	175	72.8	23.7714	3.8	1.4	0.7	0	1	0	7	2	10	0	0	0	0	0	0	1
SS-129	.	.	.	.	.	.	.	.	.	.	.	.	.	.	.	.	.	.	0	.	.	.	.	0	1	HBV,HCC	1	0	M	54	170	69	23.8754				0		1	8	2	14	0	0	0	1	0	0	2
SS-130	.	.	.	.	.	.	.	.	.	.	.	.	.	.	.	.	.	.	0	.	.	.	.	0	1	HBV,HCC	1	0	M	53	169.3	68.5	23.8988	3.1	3.03	49.5	0	0	2	12	3	37	0	0	0	0	1	0	2
SS-131	.	.	.	.	.	.	.	.	.	.	.	.	.	.	.	.	.	.	0	.	.	.	.	0	1	HBV,HCC	1	0	M	61	163	61.7	23.2226	3.2	1.34	1.7	0	0	1	7	2	12	0	0	0	0	0	0	1
SS-132	7	10	5.99	11.3	33	3.1	0	1.4	4.9	3.2	16.8	54	134	87	2.87	5.86	5.6	.	1	1	15	.	1	0	1	HBV	0	0	M	52	159.4	65.3	25.7002	3.4	3.27	52.5	0	0	0	12	3	48	1	0	0	0	1	0	1
SS-133	28	354	.	.	.	.	.	.	.	.	.	.	.	.	.	.	.	.	1	1	17	.	1	0	1	HBV,HCC	1	0	M	50	172	103	34.8161	3.7	1.1	1.3	0	0	0	5	1	8	0	0	0	0	1	0	2
SS-134	.	.	.	.	.	.	.	.	.	.	.	.	.	.	.	.	.	.	0	.	.	.	.	1	1	HBV,HCC	1	0	M	58	164.9	57.9	21.293	4.1	1.03	0.6	0	0	0	5	1	7	0	0	0	0	1	1	1
SS-135	.	.	.	.	.	.	.	.	.	.	.	.	.	.	.	.	.	.	0	.	.	.	.	0	1	HBV,HCC	1	0	M	52	172	65.7	22.208	3.1	1.38	0.9	0	0	1	9	2	14	0	0	0	0	1	0	1
SS-136	22	14	6.7	11.4	61	5	0	1.77	3.8	2.9	24.5	97	94	70	0.55	0.17	7.7	.	1	1	14	.	1	0	1	alcoholic	6	0	M	58	157	59.6	24.1795	2.6	2.96	17	0	0	1	11	3	25	0	0	0	0	0	0	1
SS-137	.	.	.	.	.	.	.	.	.	.	.	.	.	.	.	.	.	.	0	.	.	.	.	0	1	HBV,HCC	1	0	M	48	160.8	66.6	25.7574	3.7	1.22	1.8	0	0	0	5	1	9	0	0	0	0	0	0	1
SS-138	1	.	9.44	11.1	179	7.3	0	5.51	4.8	3.3	25.4	223	448	120	4.05	2.51	.	.	1	1	7	.	2	0	1	HBV	0	0	M	65	170	85.4	29.5502	3.4	2.92	23	2	0	0	12	3	50	2	1	0	0	0	0	1
SS-139	.	.	.	.	.	.	.	.	.	.	.	.	.	.	.	.	.	.	0	.	.	.	.	0	1	alcoholic,R/O HCC	7	0	M	61	165	96.8	35.5556	2.6	1.74	1.7	0	0	1	9	2	13	0	0	0	1	1	0	1
SS-140	.	.	.	.	.	.	.	.	.	.	.	.	.	.	.	.	.	.	0	.	.	.	.	0	1	HBV,HCC	1	0	M	37	174	70.7	23.3518	4.3	0.94	0.6	0	0	0	5	1	8	0	0	0	0	0	0	1
SS-141	.	.	.	.	.	.	.	.	.	.	.	.	.	.	.	.	.	.	0	.	.	.	.	0	1	HBV,HCC	1	0	M	59	164	78.9	29.3352	3.7	1.34	1.6	0	0	1	6	1	8	0	0	0	0	0	0	1
SS-142	.	.	.	.	.	.	.	.	.	.	.	.	.	.	.	.	.	.	0	.	.	.	.	0	1	HBV,HCC	1	0	M	55	172.4	73.63	24.7731	2.9	1.2	1.3	0	0	2	8	2	8	0	0	0	0	0	0	1
SS-143	35	.	3.5	9.9	63	17.8	0	1.17	4.6	2.9	0.8	17	29	51	0.98	2.59	1.4	.	1	3		5	1	0	1	HBV,HCC	1	0	M	42	179	71.6	22.3464	2.2	1.58	2.6	0	0	1	8	2	13	0	0	0	0	0	0	2
SS-144	7	10	8.43	8.9	51	7	0	1.38	3.9	3.3	17.5	445	959	93	1.01	0.21	4.4	.	1	1	8	.	1	0	1	autoimmune	9	0	F	40	157.1	43.2	17.5038	3.1	3.5	51	0	0	1	12	3	35	0	0	0	0	0	0	1
SS-145	.	.	.	.	.	.	.	.	.	.	.	.	.	.	.	.	.	.	0	.	.	.	.	1	1	alcoholic	6	0	M	53	162.9	51.5	19.4073	2.8	1.37	18	0	0	2	10	3	16	0	0	0	0	1	0	1
SS-146	.	.	.	.	.	.	.	.	.	.	.	.	.	.	.	.	.	.	0	.	.	.	.	0	1	HBV,HCC	1	0	M	45	165.8	68.45	24.9003	3.2	1.83	0.7	0	1	1	8	2	10	0	0	0	0	0	0	1
SS-147	.	.	.	.	.	.	.	.	.	.	.	.	.	.	.	.	.	.	0	.	.	.	.	1	1	HBV	0	0	M	58	174	72.3	23.8803	3.7	1.52	0.8	0	1	0	5	1	8	0	0	0	0	0	0	1
SS-148	12	86	7.63	7	160	5.8	0	1.3	3.7	2.5	0.9	28	79	79	0.89	0.3	6.5	.	1	1	10	.	1	0	1	cryptogenic	4	0	F	77	150	52	23.1111	2.8	2.4	3.7	0	0	2	12	3	22	0	0	0	1	0	0	1
SS-149	.	.	.	.	.	.	.	.	.	.	.	.	.	.	.	.	.	.	0	.	.	.	.	0	1	HBV,HCC	1	0	M	50	181	81	24.7245	4.1	1.01	1.05	0	0	0	5	1	7	0	0	0	0	0	0	1
SS-150	.	.	.	.	.	.	.	.	.	.	.	.	.	.	.	.	.	.	0	.	.	.	.	0	1	HBV,HCC	1	0	M	57	169	75.2	26.3296	2.8	1.48	1.6	0	0	0	6	1	8	0	0	0	1	1	0	1
SS-151	27	12	9.86	9.6	224	17	0	1.26	6.3	3.4	46	90	826	342	0.78	9.58	4.9	.	1	1	8	.	1	1	1	HBV,HCC	1	0	M	49	178	84.1	26.5434	3.6	1.12	7.6	0	0	0	7	2	19	0	0	0	1	0	0	1
SS-152	14	62	.	.	.	.	.	.	.	.	.	.	.	.	.	.	.	.	1	1	15	.	1	0	1	retransplantation	8	1	F	43	167	63.7	22.8405	2.8	1.87	42.7	0	0	2	10	3	30	0	0	0	0	0	0	1
SS-153	.	.	.	.	.	.	.	.	.	.	.	.	.	.	.	.	.	.	0	.	.	.	.	0	1	HBV	0	0	M	43	176	75.9	24.5028	3.5	2.37	41.9	0	0	0	10	3	33	0	0	0	0	0	0	1
SS-154	17	36	9.7	8.2	46	4.7	0	2.13	3.3	3.1	2.3	57	218	39	0.32	0.47	.	.	1	1	18	.	1	0	1	unknown	9	0	F	48	161	55.2	21.2955	3.1	7.23	16.7	2	0	1	13	3	33	0	0	0	0	0	0	1
SS-155	.	.	.	.	.	.	.	.	.	.	.	.	.	.	.	.	.	.	0	.	.	.	.	0	1	HBV,HCC	1	0	M	56	180	74.1	22.8704	3.3	1.39	2.2	0	0	0	7	1	13	0	0	0	0	0	0	1
SS-156	.	.	.	.	.	.	.	.	.	.	.	.	.	.	.	.	.	.	0	.	.	.	.	0	1	HBV,HCC	1	0	M	58	170	67.7	23.4256	4.2	1.16	1.3	0	0	0	5	1	8	0	0	0	0	0	0	1
SS-157	.	.	.	.	.	.	.	.	.	.	.	.	.	.	.	.	.	.	0	.	.	.	.	0	1	HBV,HCC	1	0	M	68	169	78.7	27.5551	4.3	0.98	0.4	0	0	0	5	1	7	0	0	0	0	0	0	1
SS-158	3	36	9.7	8.2	46	4.7	0	2.13	3.3	3.1	2.3	57	218	39	0.32	0.47	.	.	1	1	18	.	1	0	1	PNF,reLT	8	1	F	48	161	55	21.2183	2.9	1.53	13.7	0	0	0	8	2	21	0	0	0	0	0	0	2
SS-159	.	.	.	.	.	.	.	.	.	.	.	.	.	.	.	.	.	.	0	.	.	.	.	0	1	HBV,HCC	1	0	M	61	173.8	76.8	25.425	3.3	1.21	1.3	0	0	0	6	1	13	0	0	0	0	0	0	1
SS-160	.	.	.	.	.	.	.	.	.	.	.	.	.	.	.	.	.	.	0	.	.	.	.	0	1	alcoholic,toxic	6	0	F	43	161	59.1	22.8	3	2.33	3.8	0	0	1	11	3	32	0	0	0	1	0	0	1
SS-161	.	.	.	.	.	.	.	.	.	.	.	.	.	.	.	.	.	.	0	.	.	.	.	0	1	HBV,HCC	1	0	M	54	170.2	87.2	30.1021	2.9	2.48	2.5	0	0	1	10	3	16	0	0	0	0	0	0	1
SS-162	.	.	.	.	.	.	.	.	.	.	.	.	.	.	.	.	.	.	0	.	.	.	.	0	1	PBC	9	0	F	54	154	42.1	17.7517	2.9	1.53	14.7	0	0	2	10	3	19	0	0	1	0	0	0	1
[truncated: 17 more columns]
